# Supplementary material for: ESPERANTO: a GLP-field sEmi-SuPERvised toxicogenomics metadAta curatioN TOol
Source: Bioinformatics. 2023 Jun 24;39(6):btad405. doi: 10.1093/bioinformatics/btad405 (PMC10313344; doi:10.1093/bioinformatics/btad405)
Supplement: btad405_Supplementary_Data [file btad405_supplementary_data.zip]

Archive with 24 entries (24 files):
- S2_esperanto_Nextcast.jpg
- S2_Esperanto_Supplementary_File_S2.docx
- tab01_f01_casestudy GSE199152orig dset.png
- tab02_f03_casestudy GSE199152curation ops.png
- tab03_f02_casestudy GSE199152curated dset features.png
- tab04_f04_casestudy GSE199152 old voc features.png
- tab05_f05_casestudy GSE199152 new voc features.png
- tab06_f06_casestudy GSE199152 num ops evaluation upd voc.png
- tab07_f07_casestudy GSE199152 list accepted for voc upd .png
- tab08_f08_casestudy GSE199152procedure.png
- tab09_f01_casestudy GSE53845orig dset.png
- tab10_f02_casestudy GSE53845curated dset features.png
- tab11_f03_casestudy GSE53845curation ops.png
- tab12_f04_casestudy GSE53845 old voc features.png
- tab13_f05_casestudy GSE53845 new voc features.png
- tab14_f06_casestudy GSE53845 num ops evaluation upd voc.png
- tab15_f07_casestudy GSE53845 list accepted for voc upd .png
- tab16_f08_casestudy GSE53845procedure.png
- tab17_f01_casestudy_MULTIorig dset.png
- tab18_f02_casestudy_MULTIvoc.png
- tab19_f03_casestudy_MULTI_evaluation_integration.png
- tab20_f04_casestudy_MULTI list consistent.png
- tab21_f05_casestudy _MULTIprocedure.png
- S1_case_study_Evaluation_of_ESPERANTO.docx
